# Supplementary material for: The terpenes of leaves, pollen, and nectar of thyme (Thymus vulgaris) inhibit growth of bee disease-associated microbes
Source: Sci Rep. 2018 Oct 2;8:14634. doi: 10.1038/s41598-018-32849-6 (PMC6168512; doi:10.1038/s41598-018-32849-6)
Supplement: Supplementary file 2 — Dataset 1 [file 41598_2018_32849_MOESM2_ESM.xlsx]

## Sheet: Info
Supplementary Data for:
The terpenes of leaves, pollen, and nectar of thyme (Thymus vulgaris) inhibit growth of bee disease-associated microbes
Natalie Wiese, Juliane Fischer, Jenifer Heidler, Oleg Lewkowski, Jörg Degenhardt, Silvio Erler
Scientific Reports
Correspondence to:
erler.silvio@gmail.com
	- Sheets labled with bacteria species names (B.laterosporus, B.pumilus, E.coli, E.faecalis, P.lavei, P.fluorescens and M.plutonius) show bacteria growth inhbition data in %, relative to the respective controls (please see Material and Methods for details)
		n.e. ...growth inhibitory effect not measurable for this concentration								n.d. ... no growth inhibitory effect detectable
	- The last sheet (EAG-Data) shows all EAG response data for newly emerged and forager bees, normalized to DMSO response

## Sheet: B.laterosporus
	ppm	thymol	carvacrol	alpha-terpineol	linalool	geraniol	trans-sabinene hydrate	geranyl acetate	linalyl acetate	terpinyl acetate
	15000	100	100	100	100	100	100	n.d.	n.d.	n.d.
	15000	100	100	100	100	100	100	n.d.	n.d.	n.d.		n.e. ...growth inhibitory effect not measurable for this concentration
	15000	100	100	100	100	100	100	n.d.	n.d.	n.d.
	15000	100	100	100	100	100	100	n.d.	n.d.	n.d.		n.d. ... no growth inhibitory effect detectable
	15000	100	100	100	100	100	100	n.d.	n.d.	n.d.
	10000	100	100	100	100	100	100	n.d.	n.d.	n.d.
	10000	100	100	100	100	100	100	n.d.	n.d.	n.d.
	10000	100	100	100	100	100	100	n.d.	n.d.	n.d.
	10000	100	100	100	100	100	100	n.d.	n.d.	n.d.
	10000	100	100	100	100	100	100	n.d.	n.d.	n.d.
	5000	100	100	100	100	100	100	n.d.	n.d.	n.d.
	5000	100	100	100	100	100	100	n.d.	n.d.	n.d.
	5000	100	100	100	100	100	100	n.d.	n.d.	n.d.
	5000	100	100	100	100	100	100	n.d.	n.d.	n.d.
	5000	100	100	100	100	100	100	n.d.	n.d.	n.d.
	1000	100	100	100	100	100	100	n.d.	n.d.	n.d.
	1000	100	100	100	100	100	100	n.d.	n.d.	n.d.
	1000	100	100	100	100	100	100	n.d.	n.d.	n.d.
	1000	100	100	100	100	100	100	n.d.	n.d.	n.d.
	1000	100	100	100	100	100	100	n.d.	n.d.	n.d.
	500	100	100	-104.73	100	100	49.095	n.d.	n.d.	n.d.
	500	100	100	26.2583	100	100	46.3801	n.d.	n.d.	n.d.
	500	100	100	59.4906	100	100	49.5475	n.d.	n.d.	n.d.
	500	100	100	52.456	100	100	53.1674	n.d.	n.d.	n.d.
	500	100	100	52.456	100	100	38.6878	n.d.	n.d.	n.d.
	100	43.035	-29.2308	3.94178	-7.56972	-22.069	19.457	n.d.	n.d.	n.d.
	100	32.4514	-48.1319	18.0109	-3.58566	-6.89655	-0.452489	n.d.	n.d.	n.d.
	100	34.0078	-56.044	0.545785	3.32005	-19.3103	-2.26244	n.d.	n.d.	n.d.
	100	52.3735	-55.6044	-7.70164	-22.7092	-11.0345	0.452489	n.d.	n.d.	n.d.
	100	54.5525	-56.044	14.1298	11.0226	-13.4483	-5.42986	n.d.	n.d.	n.d.
	50	59.5331	-40.2198	-29.0479	-6.2417	-5.34483	-32.1267	n.d.	n.d.	n.d.
	50	26.2257	-36.2637	-18.8599	10.2258	-19.1379	-7.23982	n.d.	n.d.	n.d.
	50	29.0272	-41.978	18.0109	22.9748	-31.7241	0.904977	n.d.	n.d.	n.d.
	50	25.2918	-43.2967	-77.077	29.8805	-21.5517	-4.97738	n.d.	n.d.	n.d.
	50	48.9494	-34.0659	-72.7107	-48.7384	-37.4138	-16.7421	n.d.	n.d.	n.d.
	10	15.3307	-5.93407	-25.1668	22.4436	-7.58621	-18.0995	n.d.	n.d.	n.d.
	10	20	-11.8681	-12.3105	27.7556	-30.8621	-52.4887	n.d.	n.d.	n.d.
	10	8.17121	-1.97802	6.12492	18.7251	-17.5862	-16.7421	n.d.	n.d.	n.d.
	10	6.3035	-3.2967	23.8326	7.03851	-1.03448	-9.50226	n.d.	n.d.	n.d.
	10	41.1673	-7.25275	-22.7411	-20.5843	-15.5172	-1.80995	n.d.	n.d.	n.d.
	5	25.7588	-31.8681	-10.1273	-13.1474	-11.7241	-12.6697	n.d.	n.d.	n.d.
	5	19.5331	-6.15385	-47.2408	-45.5511	-17.5862	-5.88235	n.d.	n.d.	n.d.
	5	32.1401	5.05495	-87.5076	-22.178	-37.2414	-2.71493	n.d.	n.d.	n.d.
	5	41.1673	-3.07692	-71.0127	-28.0212	-44.4828	-19.457	n.d.	n.d.	n.d.
	5	36.0311	1.97802	-66.889	9.16335	-29.3103	-3.61991	n.d.	n.d.	n.d.

## Sheet: B.pumilus
	ppm	thymol	carvacrol	alpha-terpineol	linalool	geraniol	trans-sabinene hydrate	geranyl acetate	linalyl acetate	terpinyl acetate
	15000	100	100	100	100	100	n.e.	n.d.	n.d.	n.d.		n.e. ...growth inhibitory effect not measurable for this concentration
	15000	100	100	100	100	100	n.e.	n.d.	n.d.	n.d.
	15000	100	100	100	100	100	n.e.	n.d.	n.d.	n.d.		n.d. ... no growth inhibitory effect detectable
	15000	100	100	100	100	100	n.e.	n.d.	n.d.	n.d.
	15000	100	100	100	100	100	n.e.	n.d.	n.d.	n.d.
	10000	100	100	100	100	100	n.e.	n.d.	n.d.	n.d.
	10000	100	100	100	100	100	n.e.	n.d.	n.d.	n.d.
	10000	100	100	100	100	100	n.e.	n.d.	n.d.	n.d.
	10000	100	100	100	100	100	n.e.	n.d.	n.d.	n.d.
	10000	100	100	100	100	100	n.e.	n.d.	n.d.	n.d.
	5000	100	100	100	3.22815	-10.2233	n.d.	n.d.	n.d.	n.d.
	5000	100	100	100	-7.94342	-26.2045	n.d.	n.d.	n.d.	n.d.
	5000	100	100	100	-2.72035	-33.725	n.d.	n.d.	n.d.	n.d.
	5000	100	100	100	-6.78273	-25.4994	n.d.	n.d.	n.d.	n.d.
	5000	100	100	100	1.05187	n.e.	n.d.	n.d.	n.d.	n.d.
	1000	100	100	39.7047	-10.4018	-22.9377	n.d.	n.d.	n.d.	n.d.
	1000	100	100	37.6327	-12.0541	-34.9112	n.d.	n.d.	n.d.	n.d.
	1000	100	100	41.9839	-9.04994	-39.3665	n.d.	n.d.	n.d.	n.d.
	1000	100	100	33.9031	-18.0623	-45.2141	n.d.	n.d.	n.d.	n.d.
	1000	100	100	38.6687	-7.69808	-35.3289	n.d.	n.d.	n.d.	n.d.
	500	-82.8616	-39.888	28.5159	-6.94705	-7.48347	n.d.	n.d.	n.d.	n.d.
	500	-70.9119	-22.962	18.3631	-9.12505	-35.6074	n.d.	n.d.	n.d.	n.d.
	500	-67.2956	-24.7044	22.4035	-4.84416	-34.772	n.d.	n.d.	n.d.	n.d.
	500	-66.0377	-27.9403	21.9891	-7.54788	-33.3797	n.d.	n.d.	n.d.	n.d.
	500	-79.2453	-18.7306	18.2595	-12.3545	-23.4946	n.d.	n.d.	n.d.	n.d.
	100	-21.6981	6.40946	9.97151	-6.34623	n.e.	n.d.	n.d.	n.d.	n.d.
	100	-26.1006	-4.54263	10.4895	-10.8524	-31.0129	n.d.	n.d.	n.d.	n.d.
	100	-31.4465	-3.04916	12.6651	-14.908	-44.3787	n.d.	n.d.	n.d.	n.d.
	100	-36.478	-6.53391	4.5843	-16.4852	-42.4295	n.d.	n.d.	n.d.	n.d.
	100	-32.7044	-3.29807	8.72831	-31.1303	-42.708	n.d.	n.d.	n.d.	n.d.
	50	-15.7233	0.435594	17.9487	4.09313	-26.1399	n.d.	n.d.	n.d.	n.d.
	50	-25.7862	0.684505	15.8767	-7.9985	-23.6338	n.d.	n.d.	n.d.	n.d.
	50	-43.7107	1.68015	15.8767	-6.49643	-28.9245	n.d.	n.d.	n.d.	n.d.
	50	-44.3396	2.42688	10.0751	-10.8524	-31.9875	n.d.	n.d.	n.d.	n.d.
	50	-44.0252	-6.78283	13.5975	-6.79685	-28.3676	n.d.	n.d.	n.d.	n.d.
	10	-7.7044	-6.16055	15.6695	-1.53962	-11.6603	n.d.	n.d.	n.d.	n.d.
	10	-5.66038	-0.808961	10.9039	-3.04168	-10.268	n.d.	n.d.	n.d.	n.d.
	10	-33.4906	-10.5165	0.958301	-13.8566	-12.4956	n.d.	n.d.	n.d.	n.d.
	10	-15.7233	-8.27629	13.8047	-12.3545	-5.25583	n.d.	n.d.	n.d.	n.d.
	10	n.d.	-11.2632	15.4623	5.06947	-12.7741	n.d.	n.d.	n.d.	n.d.
	5	-16.5094	-10.0187	22.2999	6.49643	-3.86356	n.d.	n.d.	n.d.	n.d.
	5	-3.77358	-10.7654	2.8231	11.6786	-4.28124	n.d.	n.d.	n.d.	n.d.
	5	-16.0377	-10.7654	23.7503	-2.59106	-2.61051	n.d.	n.d.	n.d.	n.d.
	5	0.471698	-17.486	30.3807	-7.24747	7.97076	n.d.	n.d.	n.d.	n.d.
	5	n.d.	-13.7523	n.d.	-22.7187	n.e.	n.d.	n.d.	n.d.	n.d.

## Sheet: E.coli
	ppm	thymol	carvacrol	alpha-terpineol	linalool	geraniol	trans-sabinene hydrate	geranyl acetate	linalyl acetate	terpinyl acetate
	15000	100	100	100	100	100	n.e.	n.d.	n.d.	n.d.		n.e. ...growth inhibitory effect not measurable for this concentration
	15000	100	100	100	100	100	n.e.	n.d.	n.d.	n.d.
	15000	100	100	100	100	100	n.e.	n.d.	n.d.	n.d.		n.d. ... no growth inhibitory effect detectable
	15000	100	100	100	100	100	n.e.	n.d.	n.d.	n.d.
	15000	100	100	100	100	100	n.e.	n.d.	n.d.	n.d.
	10000	100	100	100	100	100	n.e.	n.d.	n.d.	n.d.
	10000	100	100	100	100	100	n.e.	n.d.	n.d.	n.d.
	10000	100	100	100	100	100	n.e.	n.d.	n.d.	n.d.
	10000	100	100	100	100	100	n.e.	n.d.	n.d.	n.d.
	10000	100	100	100	100	100	n.e.	n.d.	n.d.	n.d.
	5000	100	100	100	100	100	27.6099	n.d.	n.d.	n.d.
	5000	100	100	100	100	100	27.6099	n.d.	n.d.	n.d.
	5000	100	100	100	100	100	27.6099	n.d.	n.d.	n.d.
	5000	100	100	100	100	100	33.5435	n.d.	n.d.	n.d.
	5000	100	100	100	100	100	25.8298	n.d.	n.d.	n.d.
	1000	100	100	100	100	100	-0.636943	n.d.	n.d.	n.d.
	1000	100	100	100	100	100	-3.18471	n.d.	n.d.	n.d.
	1000	100	100	100	100	100	-2.86624	n.d.	n.d.	n.d.
	1000	100	100	100	100	100	-2.86624	n.d.	n.d.	n.d.
	1000	100	100	100	100	100	-0.318471	n.d.	n.d.	n.d.
	500	100	100	30.2696	4.61375	-29.3259	-1.27389	n.d.	n.d.	n.d.
	500	100	100	21.5872	3.83596	-29.4976	1.27389	n.d.	n.d.	n.d.
	500	100	100	20.7733	0.0176772	-21.5973	5.09554	n.d.	n.d.	n.d.
	500	100	100	23.4865	2.84603	-7.85745	5.41401	n.d.	n.d.	n.d.
	500	100	100	16.1608	1.14902	-14.7274	2.54777	n.d.	n.d.	n.d.
	100	16.3371	-16.9841	14.465	-17.9424	-32.675	-1.91083	n.d.	n.d.	n.d.
	100	18.76	-10	7.81753	1.85611	-15.0708	-7.96178	n.d.	n.d.	n.d.
	100	17.9049	-14.4444	9.51331	-0.689411	-24.3452	-2.54777	n.d.	n.d.	n.d.
	100	17.3348	-13.8095	10.9378	-3.51777	-18.1623	-8.28025	n.d.	n.d.	n.d.
	100	13.6291	-5.55556	9.03849	2.42178	-13.6969	-7.64331	n.d.	n.d.	n.d.
	50	-2.33387	-17.7778	7.00356	0.44193	-27.7802	-14.0127	n.d.	n.d.	n.d.
	50	13.6291	-11.2698	1.57707	1.29044	-22.2842	-11.7834	n.d.	n.d.	n.d.
	50	6.93034	-15.0794	6.32525	-3.87131	-23.6582	-14.6497	n.d.	n.d.	n.d.
	50	13.1302	-5.87302	8.90283	1.29044	-17.4753	-12.4204	n.d.	n.d.	n.d.
	50	16.8359	-5.87302	1.98406	-1.75004	-10.4337	-12.7389	n.d.	n.d.	n.d.
	10	9.21076	-25.4762	-4.45989	-2.88139	-36.5393	-11.1465	n.d.	n.d.	n.d.
	10	10.636	-18.254	1.23792	-5.92187	-31.7304	-10.5096	n.d.	n.d.	n.d.
	10	4.2936	-20.7937	1.50924	-2.81068	-29.8411	0.955414	n.d.	n.d.	n.d.
	10	5.14876	-20.1587	-3.10327	-10.7301	-9.74667	-21.3376	n.d.	n.d.	n.d.
	10	8.3556	-9.68254	0.966593	-5.3562	-9.40318	-3.82166	n.d.	n.d.	n.d.
	5	5.50508	-29.3651	-16.5338	3.4117	-27.4367	-46.3094	n.d.	n.d.	n.d.
	5	6.71655	3.33333	-17.8905	3.12887	-24.0017	-42.9243	n.d.	n.d.	n.d.
	5	6.00392	-4.12698	-14.9059	-2.95209	-22.2842	-13.7753	n.d.	n.d.	n.d.
	5	6.28897	-15.873	-18.4331	0.512639	-27.0932	-15.4678	n.d.	n.d.	n.d.
	5	6.71655	-17.0635	1.37358	0.0883861	-25.204	-30.8886	n.d.	n.d.	n.d.

## Sheet: E.faecalis
	ppm	thymol	carvacrol	alpha-terpineol	linalool	geraniol	trans-sabinene hydrate	geranyl acetate	linalyl acetate	terpinyl acetate
	15000	100	100	n.d.	n.d.	100	n.e.	n.d.	n.d.	n.d.
	15000	100	100	n.d.	n.d.	100	n.e.	n.d.	n.d.	n.d.		n.e. ...growth inhibitory effect not measurable for this concentration
	15000	100	100	n.d.	n.d.	100	n.e.	n.d.	n.d.	n.d.
	15000	100	100	n.d.	n.d.	100	n.e.	n.d.	n.d.	n.d.		n.d. ... no growth inhibitory effect detectable
	15000	100	100	n.d.	n.d.	100	n.e.	n.d.	n.d.	n.d.
	10000	100	100	n.d.	n.d.	100	n.e.	n.d.	n.d.	n.d.
	10000	100	100	n.d.	n.d.	100	n.e.	n.d.	n.d.	n.d.
	10000	100	100	n.d.	n.d.	100	n.e.	n.d.	n.d.	n.d.
	10000	100	100	n.d.	n.d.	100	n.e.	n.d.	n.d.	n.d.
	10000	100	100	n.d.	n.d.	100	n.e.	n.d.	n.d.	n.d.
	5000	100	100	n.d.	n.d.	19.4525	n.d.	n.d.	n.d.	n.d.
	5000	100	100	n.d.	n.d.	5.2726	n.d.	n.d.	n.d.	n.d.
	5000	100	100	n.d.	n.d.	-2.58021	n.d.	n.d.	n.d.	n.d.
	5000	100	100	n.d.	n.d.	1.593	n.d.	n.d.	n.d.	n.d.
	5000	100	100	n.d.	n.d.	-2.84945	n.d.	n.d.	n.d.	n.d.
	1000	100	100	n.d.	n.d.	-4.99537	n.d.	n.d.	n.d.	n.d.
	1000	100	100	n.d.	n.d.	9.11193	n.d.	n.d.	n.d.	n.d.
	1000	100	100	n.d.	n.d.	5.18039	n.d.	n.d.	n.d.	n.d.
	1000	100	100	n.d.	n.d.	2.26642	n.d.	n.d.	n.d.	n.d.
	1000	100	100	n.d.	n.d.	1.11008	n.d.	n.d.	n.d.	n.d.
	500	-93.1112	5.72557	n.d.	n.d.	-8.69565	n.d.	n.d.	n.d.	n.d.
	500	-104.404	3.25765	n.d.	n.d.	4.62535	n.d.	n.d.	n.d.	n.d.
	500	-90.6268	10.8588	n.d.	n.d.	2.59019	n.d.	n.d.	n.d.	n.d.
	500	-100.791	8.68707	n.d.	n.d.	4.16281	n.d.	n.d.	n.d.	n.d.
	500	-92.2078	4.1461	n.d.	n.d.	1.75763	n.d.	n.d.	n.d.	n.d.
	100	-15.8667	-4.54097	n.d.	n.d.	0	n.d.	n.d.	n.d.	n.d.
	100	-14.0599	-8.2922	n.d.	n.d.	-2.31267	n.d.	n.d.	n.d.	n.d.
	100	-22.6426	-6.02172	n.d.	n.d.	-0.647549	n.d.	n.d.	n.d.	n.d.
	100	-21.7391	-7.50247	n.d.	n.d.	-1.48011	n.d.	n.d.	n.d.	n.d.
	100	-23.546	-8.48963	n.d.	n.d.	0	n.d.	n.d.	n.d.	n.d.
	50	-25.3529	-0.0987167	n.d.	n.d.	1.01758	n.d.	n.d.	n.d.	n.d.
	50	-26.2564	-0.5923	n.d.	n.d.	3.79278	n.d.	n.d.	n.d.	n.d.
	50	-25.8046	-3.65252	n.d.	n.d.	-0.925069	n.d.	n.d.	n.d.	n.d.
	50	-27.3857	-3.45508	n.d.	n.d.	14.1536	n.d.	n.d.	n.d.	n.d.
	50	-26.4822	-3.84995	n.d.	n.d.	-0.832562	n.d.	n.d.	n.d.	n.d.
	10	-20.6098	-5.03455	n.d.	n.d.	0.323774	n.d.	n.d.	n.d.	n.d.
	10	-15.8667	-0.493583	n.d.	n.d.	1.24884	n.d.	n.d.	n.d.	n.d.
	10	-20.6098	0.197433	n.d.	n.d.	-1.43386	n.d.	n.d.	n.d.	n.d.
	10	-20.6098	0.493583	n.d.	n.d.	-2.35893	n.d.	n.d.	n.d.	n.d.
	10	-31.4512	0	n.d.	n.d.	-0.786309	n.d.	n.d.	n.d.	n.d.
	5	-18.3512	-0.0987167	n.d.	n.d.	-0.370028	n.d.	n.d.	n.d.	n.d.
	5	-17.4478	1.08588	n.d.	n.d.	-0.740056	n.d.	n.d.	n.d.	n.d.
	5	-23.546	0.5923	n.d.	n.d.	-1.20259	n.d.	n.d.	n.d.	n.d.
	5	-18.5771	2.07305	n.d.	n.d.	-2.12766	n.d.	n.d.	n.d.	n.d.
	5	-17.6736	-2.76407	n.d.	n.d.	-3.88529	n.d.	n.d.	n.d.	n.d.

## Sheet: M.plutonius
	ppm	thymol	carvacrol	alpha-terpineol	linalool	geraniol	trans-sabinene hydrate	geranyl acetate	linalyl acetate	terpinyl acetate
	15000	100	100	100	100	100	100	100	64.8811	100		n.e. ...growth inhibitory effect not measurable for this concentration
	10000	100	100	100	100	100	100	100	29.6793	89.9139
	5000	100	100	100	100	100	100	76.5344	-146.313	23.2779		n.d. ... no growth inhibitory effect detectable
	1000	100	100	100	13.1508	63.1856	84.4212	-11.1014	-109.247	-1.11901
	500	94.6362	92.6195	58.1328	1.48603	89.9324	84.2068	-8.94252	-124.571	38.238
	100	19.3725	-26.5254	49.6276	39.486	-84.8234	-22.5345	-21.448	-93.1429	30.8192
	50	-13.8084	-9.40184	-3.85447	-20.3352	-6.74681	-31.9676	-16.4195	-168.831	4.42658
	10	-8.41051	7.96925	-36.5368	-50.6816	-19.0984	-59.5998	-18.8153	-176.883	-9.05719
	5	-1.9467	22.7527	-37.7107	-7.3743	-97.9564	-95.6646	-21.369	-170.13	-0.488408

## Sheet: P.alvei
	ppm	thymol	carvacrol	alpha-terpineol	linalool	geraniol	trans-sabinene hydrate	geranyl acetate	linalyl acetate	terpinyl acetate
	15000	100	100	100	100	100	100	n.d.	n.d.	n.d.		n.e. ...growth inhibitory effect not measurable for this concentration
	15000	100	100	100	100	100	100	n.d.	n.d.	n.d.
	15000	100	100	100	100	100	100	n.d.	n.d.	n.d.		n.d. ... no growth inhibitory effect detectable
	15000	100	100	100	100	100	100	n.d.	n.d.	n.d.
	15000	100	100	100	100	100	100	n.d.	n.d.	n.d.
	10000	100	100	100	100	100	100	n.d.	n.d.	n.d.
	10000	100	100	100	100	100	100	n.d.	n.d.	n.d.
	10000	100	100	100	100	100	100	n.d.	n.d.	n.d.
	10000	100	100	100	100	100	100	n.d.	n.d.	n.d.
	10000	100	100	100	100	100	100	n.d.	n.d.	n.d.
	5000	100	100	100	100	100	100	n.d.	n.d.	n.d.
	5000	100	100	100	100	100	100	n.d.	n.d.	n.d.
	5000	100	100	100	100	100	100	n.d.	n.d.	n.d.
	5000	100	100	100	100	100	100	n.d.	n.d.	n.d.
	5000	100	100	100	100	100	100	n.d.	n.d.	n.d.
	1000	100	100	100	100	100	100	n.d.	n.d.	n.d.
	1000	100	100	100	100	100	100	n.d.	n.d.	n.d.
	1000	100	100	100	100	100	100	n.d.	n.d.	n.d.
	1000	100	100	100	100	100	100	n.d.	n.d.	n.d.
	1000	100	100	100	100	100	100	n.d.	n.d.	n.d.
	500	100	100	100	16.1572	100	100	n.d.	n.d.	n.d.
	500	100	100	100	-3.05677	100	100	n.d.	n.d.	n.d.
	500	100	100	100	-22.853	100	100	n.d.	n.d.	n.d.
	500	100	100	100	-21.1063	100	100	n.d.	n.d.	n.d.
	500	100	100	100	-5.38574	100	100	n.d.	n.d.	n.d.
	100	-9.19118	16.7549	9.76303	-12.0815	44.8276	-7.24191	n.d.	n.d.	n.d.
	100	-10.2941	9.70018	-28.91	-2.47453	45.8621	2.61941	n.d.	n.d.	n.d.
	100	-42.2794	16.0494	-16.7773	-30.131	59.3103	-6.00924	n.d.	n.d.	n.d.
	100	-4.77941	-4.40917	-25.1185	-9.17031	41.5517	0.154083	n.d.	n.d.	n.d.
	100	-5.88235	-4.40917	6.35071	-19.6507	41.2069	-7.24191	n.d.	n.d.	n.d.
	50	-4.41176	3.35097	-10.3318	-13.5371	60.1724	5.08475	n.d.	n.d.	n.d.
	50	-44.8529	8.28924	10.9005	-17.0306	32.7586	1.38675	n.d.	n.d.	n.d.
	50	-10.2941	-2.29277	-5.0237	-5.38574	34.8276	-2.31125	n.d.	n.d.	n.d.
	50	-11.7647	-4.40917	13.5545	2.76565	35.6897	-3.54391	n.d.	n.d.	n.d.
	50	-5.88235	2.29277	1.04265	-11.2082	31.3793	10.0154	n.d.	n.d.	n.d.
	10	-52.5735	-5.82011	-22.0853	-23.4352	46.8966	1.38675	n.d.	n.d.	n.d.
	10	-10.6618	6.87831	1.4218	-5.38574	31.2069	10.0154	n.d.	n.d.	n.d.
	10	-10.6618	2.6455	-0.853081	-10.6259	12.2414	-3.54391	n.d.	n.d.	n.d.
	10	-1.83824	4.7619	7.48815	-11.7904	16.3793	10.0154	n.d.	n.d.	n.d.
	10	-5.51471	-19.9295	16.5877	-1.89229	20.8621	0.154083	n.d.	n.d.	n.d.
	5	-42.6471	-8.64198	-27.3934	-9.46143	32.931	-5.39291	n.d.	n.d.	n.d.
	5	-2.20588	6.17284	3.31754	-11.7904	19.6552	8.16641	n.d.	n.d.	n.d.
	5	-9.92647	13.2275	-0.853081	-5.96798	37.7586	-2.92758	n.d.	n.d.	n.d.
	5	-21.3235	6.87831	-10.7109	-15.8661	16.0345	14.3297	n.d.	n.d.	n.d.
	5	-8.45588	11.8166	0.28436	-0.14556	16.3793	-1.69492	n.d.	n.d.	n.d.

## Sheet: P.fluorescens
	ppm	thymol	carvacrol	alpha-terpineol	linalool	geraniol	trans-sabinene hydrate	geranyl acetate	linalyl acetate	terpinyl acetate
	15000	100	100	100	100	100	n.e.	n.d.	n.d.	n.d.		n.e. ...growth inhibitory effect not measurable for this concentration
	15000	100	100	100	100	100	n.e.	n.d.	n.d.	n.d.
	15000	100	100	100	100	100	n.e.	n.d.	n.d.	n.d.		n.d. ... no growth inhibitory effect detectable
	15000	100	100	100	100	100	n.e.	n.d.	n.d.	n.d.
	15000	100	100	100	100	100	n.e.	n.d.	n.d.	n.d.
	10000	100	100	100	100	100	n.e.	n.d.	n.d.	n.d.
	10000	100	100	100	100	100	n.e.	n.d.	n.d.	n.d.
	10000	100	100	100	100	100	n.e.	n.d.	n.d.	n.d.
	10000	100	100	100	100	100	n.e.	n.d.	n.d.	n.d.
	10000	100	100	100	100	100	n.e.	n.d.	n.d.	n.d.
	5000	100	100	100	100	24.1715	100	n.d.	n.d.	n.d.
	5000	100	100	100	100	3.89864	100	n.d.	n.d.	n.d.
	5000	100	100	100	100	-21.2476	100	n.d.	n.d.	n.d.
	5000	100	100	100	100	3.89864	100	n.d.	n.d.	n.d.
	5000	100	100	100	100	13.1579	100	n.d.	n.d.	n.d.
	1000	100	100	100	-37.6311	11.3949	83.7996	n.d.	n.d.	n.d.
	1000	100	100	100	-103.495	8.25147	85.9313	n.d.	n.d.	n.d.
	1000	100	100	100	29.7864	-10.4126	86.7839	n.d.	n.d.	n.d.
	1000	100	100	100	17.3592	4.51866	87.6366	n.d.	n.d.	n.d.
	1000	100	100	100	-76.7767	-12.5737	97.8684	n.d.	n.d.	n.d.
	500	100	100	-48.0844	-91.8447	1.57171	-4.44977	n.d.	n.d.	n.d.
	500	100	100	-46.208	-98.6796	9.23379	-4.23661	n.d.	n.d.	n.d.
	500	100	100	-44.0188	-120.738	1.76817	-8.92619	n.d.	n.d.	n.d.
	500	100	100	-51.8374	-135.029	6.4833	-9.99201	n.d.	n.d.	n.d.
	500	100	100	-25.5668	-38.7184	3.73281	-18.0922	n.d.	n.d.	n.d.
	100	-68.4126	-36.4353	-45.1134	-38.8738	-0.785855	-11.9105	n.d.	n.d.	n.d.
	100	-71.6114	-34.334	-76.3878	-25.2039	-8.84086	-17.2395	n.d.	n.d.	n.d.
	100	-73.8505	-32.5328	-74.5113	-18.0583	-12.7701	-27.4714	n.d.	n.d.	n.d.
	100	-86.0056	-10.6191	-49.8045	6.79612	-10.2161	-12.1236	n.d.	n.d.	n.d.
	100	-78.0088	-17.8236	-57.6231	5.5534	-9.62672	5.78204	n.d.	n.d.	n.d.
	50	-60.5758	-25.3283	-74.8241	-49.7476	-5.00982	-13.1894	n.d.	n.d.	n.d.
	50	-61.8553	-35.8349	-44.1751	-10.6019	-8.15324	-19.7975	n.d.	n.d.	n.d.
	50	-69.5322	18.349	-24.785	12.0777	-5.99214	-20.437	n.d.	n.d.	n.d.
	50	-71.1315	-10.0188	-53.8702	9.28155	-7.56385	-8.2867	n.d.	n.d.	n.d.
	50	-53.2187	1.98874	-66.38	-9.35922	-5.40275	5.35572	n.d.	n.d.	n.d.
	10	-59.4562	-37.4859	-47.9281	13.9417	35.9528	-1.46549	n.d.	n.d.	n.d.
	10	-6.51739	2.13884	-62.9398	2.29126	-5.20629	2.15827	n.d.	n.d.	n.d.
	10	-14.1943	2.43902	-99.2181	6.64078	-4.22397	-23.4213	n.d.	n.d.	n.d.
	10	-8.59656	0.938086	-63.2525	8.66019	28.7819	-23.2081	n.d.	n.d.	n.d.
	10	7.55698	0.0375235	-23.8468	13.165	-4.6169	-26.6187	n.d.	n.d.	n.d.
	5	-22.6709	-12.5704	-70.1329	6.17476	33.4971	13.7756	n.d.	n.d.	n.d.
	5	-7.31707	8.89306	-62.9398	-17.4369	-9.52849	16.7599	n.d.	n.d.	n.d.
	5	-74.1703	-4.76548	-90.4613	3.06796	-9.92141	7.38076	n.d.	n.d.	n.d.
	5	1.95922	-8.66792	-5.0821	7.72816	-7.36739	-7.11431	n.d.	n.d.	n.d.
	5	7.71691	7.39212	-5.0821	5.24272	-1.66994	0.34639	n.d.	n.d.	n.d.

## Sheet: EAG-Data
	Bee	Substance	Trial	Bee no.	mV
					Response
	newly emerged	Geraniol	1	N1	1.16712				- bee 6 (N6, newly emerged) has been deleted from the data set (for explanation see Material and Methods)
	newly emerged	Geraniol	1	N2	1.90483
	newly emerged	Geraniol	1	N3	1.22053
	newly emerged	Geraniol	1	N4	1.39997
	newly emerged	Geraniol	1	N5	1.63394
	newly emerged	Geraniol	1	N7	1.33037
	forager	Geraniol	1	F1	0.588628
	forager	Geranyl acetate	1	F2	1.96187
	forager	Linalyl acetate	1	F3	0.687125
	forager	Geraniol	1	F5	2.06482
	forager	Geraniol	1	F6	2.23377
	forager	Geraniol	1	F7	1.8528
	newly emerged	Carvacrol	2	N1	0.24373
	newly emerged	Carvacrol	2	N2	0.436349
	newly emerged	Carvacrol	2	N3	0.308323
	newly emerged	Carvacrol	2	N4	0.63761
	newly emerged	Carvacrol	2	N5	0.392305
	newly emerged	Carvacrol	2	N7	0.28159
	forager	Geranyl acetate	2	F1	2.30436
	forager	Geraniol	2	F2	1.32539
	forager	Carvacrol	2	F3	0.184666
	forager	Carvacrol	2	F4	0.427956
	forager	Thymol	2	F5	0.46792
	forager	Thymol	2	F6	0.102883
	forager	Thymol	2	F7	0.0412851
	newly emerged	Terpinyl acetate	3	N1	0.854796
	newly emerged	Terpinyl acetate	3	N2	1.17545
	newly emerged	Terpinyl acetate	3	N3	0.396542
	newly emerged	Terpinyl acetate	3	N4	0.779376
	newly emerged	Terpinyl acetate	3	N5	0.636676
	newly emerged	Terpinyl acetate	3	N7	0.305976
	forager	Thymol	3	F1	0.095419
	forager	Thymol	3	F2	-0.167974
	forager	Sabinene hydrat	3	F3	1.57136
	forager	Terpinyl acetate	3	F5	1.4632
	forager	Terpinyl acetate	3	F6	1.26415
	forager	Terpinyl acetate	3	F7	1.28647
	newly emerged	Sabinene hydrat	4	N1	1.40497
	newly emerged	Sabinene hydrat	4	N2	2.07955
	newly emerged	Sabinene hydrat	4	N3	0.961948
	newly emerged	Sabinene hydrat	4	N4	2.12869
	newly emerged	Sabinene hydrat	4	N5	1.21076
	newly emerged	Sabinene hydrat	4	N7	1.3682
	forager	Terpinyl acetate	4	F1	1.96405
	forager	Terpinyl acetate	4	F2	1.04391
	forager	Geranyl acetate	4	F3	1.84604
	forager	Geraniol	4	F4	1.93667
	forager	Linalool	4	F5	2.01477
	forager	Linalool	4	F6	1.87102
	forager	Linalool	4	F7	1.86211
	newly emerged	Linalool	5	N1	0.81765
	newly emerged	Linalool	5	N2	1.55471
	newly emerged	Linalool	5	N3	0.54586
	newly emerged	Linalool	5	N4	1.38704
	newly emerged	Linalool	5	N5	0.823256
	newly emerged	Linalool	5	N7	0.742186
	forager	Sabinene hydrat	5	F1	1.27329
	forager	Carvacrol	5	F2	0.0846922
	forager	Thymol	5	F3	0.191979
	forager	Geranyl acetate	5	F4	1.85809
	forager	Linalyl acetate	5	F5	0.74063
	forager	Linalyl acetate	5	F6	0.761478
	forager	Linalyl acetate	5	F7	0.891558
	newly emerged	Thymol	6	N1	-0.0724635
	newly emerged	Thymol	6	N2	0.143677
	newly emerged	Thymol	6	N3	-0.0136483
	newly emerged	Thymol	6	N4	0.252835
	newly emerged	Thymol	6	N5	0.0535528
	newly emerged	Thymol	6	N7	0.188489
	forager	Carvacrol	6	F1	-0.427429
	forager	Linalyl acetate	6	F2	0.683808
	forager	Terpinyl acetate	6	F3	0.936611
	forager	Thymol	6	F4	0.249362
	forager	Geranyl acetate	6	F5	1.92802
	forager	Geranyl acetate	6	F6	2.06473
	forager	Geranyl acetate	6	F7	2.06783
	newly emerged	Geranyl acetate	7	N1	1.10278
	newly emerged	Geranyl acetate	7	N2	1.1858
	newly emerged	Geranyl acetate	7	N3	0.528937
	newly emerged	Geranyl acetate	7	N4	1.21377
	newly emerged	Geranyl acetate	7	N5	0.843555
	newly emerged	Geranyl acetate	7	N7	0.486842
	forager	Linalool	7	F1	0.822925
	forager	Sabinene hydrat	7	F2	1.62524
	forager	Linalool	7	F3	1.11585
	forager	Terpinyl acetate	7	F4	0.967407
	forager	α-Terpineol	7	F5	1.25885
	forager	α-Terpineol	7	F6	1.41581
	forager	α-Terpineol	7	F7	1.31696
	newly emerged	Linalyl acetate	8	N1	-0.272522
	newly emerged	Linalyl acetate	8	N2	0.540938
	newly emerged	Linalyl acetate	8	N3	0.087237
	newly emerged	Linalyl acetate	8	N4	0.743225
	newly emerged	Linalyl acetate	8	N5	0.375779
	newly emerged	Linalyl acetate	8	N7	0.162562
	forager	Linalool	8	F2	1.09184
	forager	α-Terpineol	8	F3	1.07458
	forager	Linalool	8	F4	1.84872
	forager	Carvacrol	8	F5	-0.104822
	forager	Carvacrol	8	F6	0.139014
	forager	Carvacrol	8	F7	-0.00113945
	newly emerged	α-Terpineol	9	N1	-0.347657
	newly emerged	α-Terpineol	9	N2	1.27782
	newly emerged	α-Terpineol	9	N3	0.404201
	newly emerged	α-Terpineol	9	N4	1.64901
	newly emerged	α-Terpineol	9	N5	0.713363
	newly emerged	α-Terpineol	9	N7	0.590527
	forager	α-Terpineol	9	F1	0.546978
	forager	α-Terpineol	9	F2	0.900648
	forager	Geraniol	9	F3	0.87327
	forager	α-Terpineol	9	F4	1.37022
	forager	Sabinene hydrat	9	F5	1.84665
	forager	Sabinene hydrat	9	F6	1.87284
	forager	Sabinene hydrat	9	F7	2.07152
